# Supplementary material for: Spatiotemporal Analysis of Black Carbon Sources: Case of Santiago, Chile, under SARS-CoV-2 Lockdowns
Source: Int J Environ Res Public Health. 2022 Dec 19;19(24):17064. doi: 10.3390/ijerph192417064 (PMC9779851; doi:10.3390/ijerph192417064)
Supplement: Supplementary file 1 [file ijerph-19-17064-s001.zip]

Archive with 2 entries (2 files):
- Macro S1.zip
- Table S1.zip
